# Supplementary material for: Effect of Functionalization of Texturized Polypropylene Surface by Silanization and HBII-RGD Attachment on Response of Primary Abdominal and Vaginal Fibroblasts
Source: Polymers (Basel). 2024 Feb 29;16(5):667. doi: 10.3390/polym16050667 (PMC10934969; doi:10.3390/polym16050667)
Supplement: Supplementary file 1 [file polymers-16-00667-s001.zip]

Archive with 1 entries (1 files):
- polymers-2851244-supplementary.pdf
